# Supplementary material for: Longitudinal Changes of One-Carbon Metabolites and Amino Acid Concentrations during Pregnancy in the Women First Maternal Nutrition Trial
Source: Curr Dev Nutr. 2019 Nov 18;4(1):nzz132. doi: 10.1093/cdn/nzz132 (PMC7064164; doi:10.1093/cdn/nzz132)
Supplement: nzz132_Supplement_Files [file nzz132_supplement_files.zip]

Archive with 2 entries (2 files):
- Supplementary Figures.pptx
- Supplementary tables.docx
